# Supplementary material for: Optimizing Antibody Affinity and Developability Using a Framework–CDR Shuffling Approach—Application to an Anti-SARS-CoV-2 Antibody
Source: Viruses. 2022 Nov 30;14(12):2694. doi: 10.3390/v14122694 (PMC9784564; doi:10.3390/v14122694)
Supplement: Supplementary file 1 [file viruses-14-02694-s001.zip]

Archive with 1 entries (1 files):
- viruses-2008478-supplementary.pdf
